# Supplementary material for: Upregulation of Cathepsin X in Glioblastoma: Interplay with γ-Enolase and the Effects of Selective Cathepsin X Inhibitors
Source: Int J Mol Sci. 2022 Feb 4;23(3):1784. doi: 10.3390/ijms23031784 (PMC8836869; doi:10.3390/ijms23031784)
Supplement: Supplementary file 1 [file ijms-23-01784-s001.zip]

Archive with 1 entries (1 files):
- ijms-1568715-supplementary.pdf
